# Supplementary material for: The impact of emotional inhibition trajectories on clinical pregnancy in infertile women undergoing assisted reproduction
Source: PeerJ. 2026 May 11;14:e21238. doi: 10.7717/peerj.21238 (PMC13175059; doi:10.7717/peerj.21238)
Supplement: Supplemental Information 2 [file peerj-14-21238-s002.xlsx]

## Sheet: Sheet1
Number	Age	Promotion scheme: 1=GnRH-a; 2=GnRH-AnT	fertilization mode:1=IVF2，2=ICSI	Number of oocytes retrieved	Number of embryos transferred	Type of embryo transfer:1=Cleavage-stage embryo;2=Blastocyst embryo	Adverse pregnancy and birth history:1=none,2=yes）	Duration of infertility	Endometrial thickness on the day of transfer	BMI	Anti-Müllerian Hormone	Follicle-Stimulating Hormone	Hormones measured on HCG day		Total Gonadotropin Dose(U)	Trajectory of emotional inhobition:1 = Deterioration group; 2 = Stable group; 3 = Improvement group	Pregnancy outcome:1=Pregnancy,2=Non-pregnancy	Time1:emotional inhobition	Time2:emotional inhobition
	Age										AMH	FSH	E2	P
1	35	1	2	18	2	1	1	1	10	22.7	4.467	7.01	4497	0.75	2897.21	3	2	39	32
2	34	2	1	5	2	1	1	10	10.5	21.4	2.256	7.01	2587	1.29	1540.35	1	1	30	34
3	32	1	2	21	1	2	1	5	14	19.3	3.169	8.7	6453	0.54	2763.89	1	2	31	35
4	27	1	1	6	2	1	1	6	11	26.8	0.81	5.63	984	0.36	1892.47	2	2	33	34
5	35	1	1	2	1	1	1	8	9	22.3	1.232	17.2	418	0.37	2310.56	1	1	30	35
6	30	1	2	4	2	1	1	3	10	20.2	0.702	13.2	2141	0.82	2987.62	3	2	26	21
7	26	1	2	14	2	1	1	4	11	29.2	0.519	7.02	1283	0.88	1654.23	1	2	33	39
8	33	1	1	14	2	1	1	3	10	22.43	8.355	7.01	4958	3.14	2109.87	1	2	30	34
9	36	1	2	22	1	2	1	1	11	23.9	3.922	6.25	1637	1.59	2567.34	1	2	28	33
10	39	2	1	7	2	1	1	2	6.5	19.5	0.861	6.46	2453	0.74	1987.65	1	1	33	39
11	38	2	1	9	2	1	1	8	11	21.5	1.835	7.01	4463	1.37	2456.78	3	2	51	45
12	41	2	1	5	2	1	1	6	11.5	16.7	1.687	4.45	2442	0.7	2876.54	1	2	19	24
13	31	1	1	14	2	1	1	5	9.5	16.2	1.956	7.89	3908	1.15	1765.43	1	2	39	44
14	30	1	2	16	2	2	1	6	12	19.5	2.846	6.37	4391	1.73	2234.56	1	1	24	29
15	32	1	1	20	1	2	1	7	8	17.4	5.169	3.65	4121	1.14	2654.32	3	2	39	33
16	27	1	1	14	1	2	1	5	14	23.4	5.817	7.03	2868	0.36	2098.76	1	2	32	36
17	35	1	1	5	2	1	1	5	12	29.7	0.897	2.8	915	0.3	2345.67	1	1	28	36
18	28	1	2	17	2	1	1	4	10	25.2	1.456	5.4	3144	0.49	2765.43	1	2	33	38
19	30	1	1	8	1	2	1	3	9	29.3	0.8332	5.74	2251	1.05	1876.54	3	2	39	33
20	34	2	1	10	2	1	1	7	7.5	21.5	1.194	20.2	4606	0.96	2123.45	1	1	27	32
21	32	2	1	6	2	1	1	4	14.5	20.8	0.266	17.3	1044	0.7	2543.21	3	2	45	38
22	31	2	1	14	2	1	1	1	9.5	20.2	1.894	2.65	4458	1.58	2987.65	1	2	33	37
23	42	2	1	9	2	1	1	7	5.5	19.5	1.432	10.5	2521	0.55	1678.9	1	2	26	31
24	28	1	1	20	1	2	1	7	10	20.2	4.718	4.12	5458	1.76	2210.98	1	1	31	35
25	32	1	2	24	1	2	1	9	12	21.1	7.113	6.7	3961	0.92	2678.9	3	2	45	39
26	27	1	1	28	1	2	1	2	12	24.4	4.687	5.8	6264	1.89	2109.87	1	2	29	34
27	36	1	1	24	1	2	1	7	11	22.6	3.889	3.31	5035	1.14	2432.1	1	2	43	47
28	31	1	1	13	1	2	1	1	10.5	26	4.654	5.43	5075		2890.12	2	2	43	43
29	29	1	1	16	2	2	2	2	13	17.3	3.306	4.71	4015	2.13	1789.01	1	2	27	31
30	31	1	2	15	2	1	1	2	12	21	2.196	6.39	5876	0.47	2290.12	1	2	35	40
31	34	1	1	10	1	1	2	2	13	27.6	3.429	7.14	4161	2.54	2701.23	1	1	29	33
32	34	1	1	11	2	1	2	4	14	30.1	3.725	6.12	1458	0.42	1901.23	3	1	38	32
33	35	1	1	11	1	2	2	1	14	23.4	4.768	4.49	4593	1	2301.23	1	1	27	32
34	32	1	1	17	2	2	1	3	11	20	5.642	6.69	3018	2.19	2690.12	3	1	41	34
35	27	1	1	5	2	1	1	2	12	19.5	0.8	8.22	1348	0.94	2012.34	1	2	29	34
36	24	2	1	12	1	1	1	5	10	17.9	3.289	10.2	3196	1.13	2390.12	1	2	33	37
37	31	1	2	15	2	1	2	4	12	20.32	2.501	6.56	4608	0.55	2789.01	1	2	32	37
38	25	2	1	20	1	2	1	6	12	19.4	4.573	4.96	5850	1.77	1890.12	1	1	21	25
39	30	2	2	9	2	1	1	4	9	22.3	3.885	6.88	1748	0.79	2201.23	1	1	21	26
40	34	2	1	13	2	1	1	2	11	22.5	2.534	7.53	3419	0.29	2590.12	3	2	33	27
41	25	1	1	21	1	2	1	5	13	25.2	7.558	1.52	5167	1.06	2901.23	1	2	31	36
42	27	1	1	24	1	2	2	1	10	23.9	6.395	2.26	4631	1.77	1701.23	1	1	23	27
43	29	1	2	19	2	2	1	4	10	20	2.443	1.66	7405	1.45	2190.12	2	1	24	25
44	31	1	1	17	1	2	1	3	10	19.6	2.413	7.89	4983	8.87	2601.23	1	1	39	44
45	38	1	2	9	2	1	1	1	7	20.7	2.543	5.45	3425	4.43	2090.12	1	2	30	35
46	34	2	2	9	1	1	1	4	14	22.3	3.31	7.02	3468	1.58	2401.23	2	2	32	33
47	31	2	1	9	2	1	2	1	11	18.1	2.735	11.5	4532	1.432	2801.23	1	1	36	41
48	35	1	1	11	2	1	2	14	16	22.4	0.99	7.65	1912	0.52	1801.23	3	2	42	38
49	30	1	2	13	2	1	1	1	11	23.5	3.272	12.9	2716	1.09	2289.01	1	2	30	35
50	30	2	1	12	2	1	2	2	13	22.3	2.859	8.16	2753	1.4	2589.01	1	2	20	24
51	32	1	1	17	1	2	1	5	7	25	5.273	6.1	4320	1.89	2890.12	1	1	22	27
52	33	1	1	20	1	2	1	2	9	19	4.123	4.654	4576	1.79	1790.12	1	1	20	26
53	37	1	1	7	2	1	2	3	10	29.1	3.043	7.71	1500	0.51	2189.01	1	1	35	40
54	33	1	1	11	2	1	1	5	11.5	20.4	2.32	5.765	4217	2.19	2590.12	3	2	33	26
55	29	1	1	11	1	2	2	3	10	24.74	2.54	6.54	1767	1.15	2089.01	1	1	21	26
56	25	1	1	16	1	2	1	1	12	23.3	6.829	5.4	8736	1.44	2412.34	1	1	23	29
57	33	1	1	18	1	2	2	2	13	27.3	4.386	0.69	7288	0.78	2812.34	1	1	36	42
58	38	1	1	18	2	2	2	2	10	19.1	4.122	4.17	4824	2.56	1812.34	2	2	34	31
59	41	1	1	2	1	1	2	2	12	22.3	0.262	11.3	704	0.45	2278.9	3	1	41	35
60	31	1	1	7	2	1	2	2	11	21.5	1.462	16.7	1023	0.58	2578.9	2	1	31	34
61	31	1	1	11	2	1	1	4	13	21.3	0.653	4.897	2911	1.1	2878.9	3	2	35	29
62	28	1	2	20	1	2	1	4	14	20.5	3.698	7.765	7744	1.5	1787.65	1	1	27	32
63	28	1	1	17	1	2	2	6	10	29	5.225	3.41	2214	1.54	2178.9	3	2	41	35
64	38	2	2	15	2	1	2	2	13	21.5	2.948	5.29	3453	0.99	2587.65	1	2	21	26
65	31	2	1	17	2	1	2	2	12	24.2	3.5	8.39	5115	1.26	2078.9	1	2	20	28
66	39	1	1	15	2	1	1	6	9	18.6	2.507	2.51	4860	1.04	2423.45	1	1	32	37
67	34	1	2	18	2	1	1	9	7	27.55	5	2.31	2970	0.68	2823.45	1	2	31	40
68	33	1	1	15	2	2	2	9	10.5	25	3.975	1.77	6242	0.72	1823.45	1	2	21	26
69	38	2	1	8	2	1	2	2	9	23.4	1.783	5.62	2588	0.69	2267.89	1	1	25	30
70	38	1	1	11	2	1	2	2	8	20.2	1.768	8.31	1451	2.04	2567.89	1	2	20	29
71	39	1	1	18	2	1	1	4	10.5	20.5	6.804	6.13	3477	1.34	2867.89	1	2	22	27
72	37	2	1	14	2	1	1	1	14	21.3	2.12	8.62	3363	1.89	1776.54	1	1	30	34
73	33	2	2	8	2	1	2	5	14	25.3	2.129	4.85	1310	0.43	2167.89	1	1	34	39
74	30	2	1	23	2	1	2	1	8.5	22.2	3.951	6.543	5866	1.52	2576.54	3	2	35	29
75	31	2	1	8	2	1	1	5	11	22.6	1.638	7.42	1960	0.76	2067.89	1	2	27	32
76	36	2	1	15	2	1	2	6	10	21.4	3.686	7.86	8203	1.24	2434.56	1	2	26	31
77	34	1	1	25	2	2	1	1	10.5	24.8	6.107	3.16	6352	2.45	2834.56	2	2	39	40
78	28	1	2	21	2	2	1	3	11	29.3	3.54	5.12	4842	0.97	1834.56	1	2	27	32
79	28	1	2	23	2	1	2	7	9	23	3.816	5.66	5190	1.14	2256.78	3	1	27	23
80	32	1	1	12	1	2	1	2	13	21.1	4.48	6.34	1929	0.41	2556.78	1	2	31	36
81	27	2	2	17	2	1	1	2	10	22.6	3.177	11.8	3684	1.09	2856.78	1	1	29	34
82	33	1	2	20	2	2	1	9	7.5	22.3	1.004	15.2	3035	1.19	1765.43	3	2	37	31
83	33	1	1	25	1	2	2	4	11	23.4	5.007	16.6	5162	1.51	2156.78	1	1	32	37
84	29	1	1	19	1	2	2	1	11	222.5	5.97	5.69	7387	1.85	2565.43	1	1	29	33
85	29	1	1	19	2	2	1	1	12	24.22	9.243	2.33	6242	1.19	2056.78	1	2	31	36
86	28	1	2	22	2	1	1	4	9.5	20.3	5.85	3.543	4516	1.7	2445.67	2	2	32	33
87	26	1	1	10	2	1	1	5	13.5	21.5	1.373	5.55	3259	0.66	2845.67	1	2	22	27
88	32	2	1	3	2	1	1	9	9.5	22.1	0.06	5.743	1126	0.47	1845.67	1	1	27	32
89	42	1	2	19	2	1	1	21	8.5	23.4	1.141	6.65	1399	0.62	2245.67	3	1	30	24
90	26	1	1	19	2	1	1	3	12	25.7	3.008	2.89	3309	1.64	2545.67	2	2	30	30
91	29	1	1	26	1	2	1	1	11	26.4	4.66	7.55	6436	1.13	2845.67	1	1	24	29
92	30	1	1	10	1	2	1	2	10	26.7	1.404	15.8	1935	0.73	1754.32	1	1	25	30
93	31	2	2	11	1	1	2	2	10.5	24.4	24.1	1.79	2023	0.43	2145.67	3	2	43	37
94	29	1	2	14	2	1	1	2	12	21.2	7.8	6.74	2943	1.17	2554.32	1	2	28	33
95	28	1	2	9	2	1	1	2.5	10	19.2	1.896	7.04	1345	2.08	2045.67	1	1	27	32
96	26	1	2	24	1	2	1	1	13	23.2	9.35	5.8	3988	2932	2456.78	3	2	42	33
97	29	2	1	23	1	2	1	2	9	23.2	8.122	5.89	7175	1.86	2856.78	1	2	33	41
98	34	1	2	6	2	1	2	4	10	22.7	4.124	1.7	3043	1.3	1856.78	1	2	24	29
99	33	2	1	12	1	2	2	2	11	22.3	2.288	6.34	6002	1.23	2234.56	1	2	19	24
100	36	1	1	16	1	2	1	1	11	20.6	2.434	2.56	2717	0.95	2534.56	1	1	20	28
101	31	1	1	10	2	1	1	1	14	21.1	1.259	9.2	4628	0.88	2834.56	1	1	33	38
102	33	1	2	4	1	1	1	1	10	20.3	0.335	4.33	1180	0.79	1743.21	3	2	38	32
103	30	2	1	12	1	1	1	4	13	19.1	3.758	7.73	5341	1.2	2134.56	1	2	28	33
104	30	2	1	1	1	1	1	2	11	20	0.551	9.73	819	0.4	2543.21	1	2	35	40
105	28	2	1	20	1	2	1	2	12	19.5	7.83	24.9	5444	0.71	2034.56	1	2	28	33
106	29	1	1	16	2	1	1	4	8.5	20	1.598	7.28	2027	1.91	2467.89	2	2	20	21
107	34	1	1	15	2	2	1	4	10.5	20.9	6.878	2.08	7904	2.72	2867.89	1	1	34	39
108	33	1	1	15	1	2	1	1	12.5	22.81	16.755	3.543	4181	1.18	1867.89	3	2	31	25
109	35	2	2	13	2	1	1	7	13	20.6	3.829	7.37	2995	1.5	2223.45	1	2	20	25
110	31	1	1	23	1	2	1	1	5	23.9	6.98	5.19	7031	0.68	2523.45	2	2	33	31
111	29	1	1	`12	2	1	1	3	13	26.4	1.473	3.93	2688	0.56	2823.45	1	1	31	37
112	28	1	1	16	2	2	2	7	11	23	3.023	6.68	2602	0.98	1732.1	1	2	33	38
113	28	1	1	7	2	1	1	3	18	22.3	3.528	5.44	2193	0.74	2123.45	1	2	29	34
114	35	1	1	12	2	1	2	1	14	19.5	1.326	7.26	2032	1.94	2532.1	2	1	30	31
115	37	1	2	17	1	1	2	9	15	26.2	3.243	4.09	8048	1.25	2023.45	3	2	45	33
116	36	2	1	7	2	1	2	3	9.5	26	0.489	8.11	1143	0.81	2478.9	1	2	24	29
117	31	1	2	12	2	1	1	2	12	20.8	9.408	9.67	4914	0.88	2878.9	1	1	29	34
118	29	1	1	21	1	2	2	5	11	31.2	3.093	7.55	5587	1.22	1878.9	2	2	35	36
119	26	1	2	13	2	1	1	1	13	17.7	3.634	7.38	6034	0.62	2212.34	1	1	28	33
120	27	1	1	16	2	2	2	3	10	18.9	2.77	4.675	4943	1.39	2512.34	3	2	40	34
121	32	2	1	6	2	1	2	4	15	22.7	8.465	9.6	1960	0.91	2812.34	1	1	29	34
122	34	1	1	16	2	2	1	10	10	19.5	7.048	5.17	5687	1.07	1721.09	1	1	24	28
123	37	1	1	13	1	1	1	1	15	24.5	1.843	4.768	6258	1.59	2112.34	3	2	47	41
124	39	2	1	6	2	1	2	4	7	31.3	4.518	9.1	1549	0.29	2521.09	1	2	32	37
125	43	1	1	12	2	1	2	1	9	23.95	2.133	5.5	2137	0.55	2012.34	2	2	34	35
126	32	2	1	13	1	1	1	3	9	21.9	4.962	7.57	1357	0.74	2489.01	1	2	30	35
127	26	1	1	27	1	2	1	3	9.5	22	4.046	1.75	6303	1.36	2889.01	2	2	36	37
128	31	1	1	25	2	2	1	3	11	24.2	3233	5.5	4165	1.97	1889.01	1	2	27	32
129	25	2	1	10	2	1	1	7	13	19.5	1.099	11.1	1786	0.88	2201.23	3	1	38	32
130	34	1	2	21	2	2	1	8	11.5	28	7.83	7.75	5025	1.26	2501.23	2	2	36	38
131	32	1	1	11	2	1	1	8	10	25.4	2.005	7.77	2682	0.92	2801.23	1	1	25	30
132	26	1	1	20	2	2	1	1	9.5	22.6	8.1716	3.44	6220	2.05	1710.98	2	2	32	34
133	39	1	2	8	2	1	2	5	12	17.6	2.633	5.68	4083	0.7	2101.23	1	2	22	26
134	35	2	1	3	1	1	2	5	9	23.7	0.931	7.03	3416	1	2510.98	1	2	29	33
135	28	1	1	15	2	1	2	4	11.5	22.7	3.286	16.7	2265	1.91	2001.23	3	2	43	38
136	29	1	1	22	1	2	2	2	12.5	21.3	4.385	2.72	6005	1.31	2490.12	1	2	30	35
137	35	1	2	20	2	1	2	7	13	22.6	3.955	7.43	3474	1.66	2890.12	3	2	33	27
138	26	1	2	22	2	1	2	3	10.5	20.8	8.761	4.75	3052	2.41	1890.12	1	1	31	36
139	27	1	1	10	2	1	2	3	11	18.6	2.571	7.74	2425	0.54	2190.12	3	1	37	31
140	31	1	1	18	1	2	2	6	9	26.6	2.921	7.89	3126	1.71	2490.12	1	2	23	28
141	38	1	1	20	1	2	2	1	17	19.7	2.677	1.85	6668	0.64	2790.12	1	1	22	27
142	35	1	1	8	2	1	1	2	11	22.6	4.938	5.67	1998	1.49	1701.23	2	1	34	35
143	28	1	1	18	1	2	1	2	13	25.39	2.372	6.49	5860	1.05	2090.12	2	2	33	34
144	32	2	1	10	2	1	1	5	12	20.7	1.56	7.27	3172	1.47	2401.23	1	1	33	38
145	34	1	1	14	2	1	2	,2	12	29.6	1.822	8.08	3532	0.78	2701.23	3	1	36	30
146	35	2	1	9	2	1	2	3	8	22.9	1.657	6.78	1696	0.77	1690.12	1	1	23	27
147	33	1	1	20	1	2	1	4	12	26.89	5.705	6.2	4896	0.78	2001.23	1	1	21	26
148	36	1	1	8	2	1	2	5	12.5	25.2	2.795	6.94	1534	0.56	2390.12	1	1	30	34
149	33	1	2	19	1	2	1	3	10	22.8	7.631	4.04	5137	0.58	2690.12	2	1	35	36
150	34	1	1	9	2	2	2	4	11.5	24.8	0.738	6.66	3717	1.02	1689.01	3	1	29	25
151	26	2	1	12	2	1	2	2	11	22	0.564	6.55	2550	0.76	1990.12	2	1	31	32
152	28	1	2	12	2	1	1	3	10	27.34	2.324	6.04	1418	0.72	2389.01	2	2	31	34
153	35	1	1	7	2	1	2	7	12.5	30.9	2.619	7.64	1690	0.42	2689.01	1	2	22	26
154	32	1	1	25	2	1	1	7	11	25.4	9.013	5.25	3950	0.51	1678.9	1	1	35	40
155	35	1	1	18	2	1	2	6	9.5	25.3	4.818	6.17	3598	0.65	1989.01	2	1	38	39
156	34	2	1	11	2	1	1	4	14	24.2	1.395	6.75	3866	1.73	2378.9	3	2	33	27
157	31	1	1	10	2	1	1	3	13	26	1.748	7.5	3685	0.94	2678.9	1	1	32	37
158	23	1	1	14	2	1	1	5	11	21.1	2.533	4.65	4746	1.02	1667.89	2	1	23	24
159	31	1	1	15	2	1	1	1	11.5	28.3	9.638	3.57	4162	0.73	1978.9	3	2	38	32
160	30	1	1	20	1	2	2	2	11.5	22.1	5.17	2.65	4905	2.13	2367.89	1	1	29	34
161	37	1	2	17	1	2	2	9	11	25.6	3.175	4.49	5307	1.5	2667.89	2	1	31	32
162	35	1	1	9	2	1	2	1	13	24.1	2.555	8.57	2656	0.65	1656.78	2	2	23	24
163	28	1	1	25	2	1	1	4	12	22.8	5.496	2.8	6996	2.2	1967.89	1	1	36	41
164	27	2	1	13	2	1	1	3	10	22.3	1.487	6.17	1440	0.78	2356.78	2	1	26	27
165	31	2	1	15	2	1	1	5	11.5	22.8	2.261	22.2	2578	1.36	2656.78	2	1	24	25
166	32	1	1	11	1	2	2	4	10	27	6.096	5.4	1995	0.85	1645.67	3	2	38	32
167	32	1	2	11	2	1	2	5	9	25.4	5.453	17.6	2438	1.59	1956.78	1	1	28	33
168	35	1	1	13	1	2	2	3	13.5	29.4	2.498	4.17	3248	0.77	2345.67	2	2	38	38
169	31	1	1	12	2	1	1	2	11	19.1	1.948	4.5	3593	2.7	2645.67	3	1	34	30
170	29	1	1	26	1	2	2	1	10.5	18	12.879	1.95	3851	2.26	1634.56	2	2	31	31
171	36	2	2	18	2	1	2	1	10	20.5	4.654	8.76	4853	1.34	1945.67	1	2	25	29
172	32	1	1	22	2	1	1	4	16.5	28.3	2.561	4.24	5917	2.15	2334.56	1	2	23	28
173	29	1	1	15	2	1	2	3	9.5	21.6	1.643	9.87	4284	1.6	2634.56	1	1	29	34
174	28	1	1	22	1	2	1	1	10	22.66	10.688	3.22	5003	2.11	1623.45	3	2	32	26
175	33	1	1	23	1	2	1	5	11	17.8	2.359	4.5	7184	1.34	1934.56	1	2	29	34
176	23	1	1	20	2	2	1	1	17	22.6	4.081	7.16	2137	2.04	2323.45	1	2	22	24
177	33	1	1	18	1	2	1	1	8	24.257	3.76	4.76	4334	0.3	2623.45	1	2	25	30
178	29	1	1	10	1	2	1	1	14	24.6	6.89	5	1986	1.03	1612.34	2	2	21	22
179	34	2	2	5	2	2	2	16	8	19.2	0.255	8.52	1225	0.59	1923.45	1	2	25	30
180	33	1	1	10	2	2	1	6	10.5	27.69	7.447	3.31	3104	1.11	2312.34	3	2	33	27
181	30	1	1	12	2	1	2	3	9	20	2.78	4.27	4182	0.95	2612.34	1	1	21	28
182	29	1	1	9	2	1	1	5	9	20.3	1.038	21.4	1706	0.89	1601.23	1	1	23	28
183	33	1	1	9	2	1	1	7	10	19.2	2.295	11.2	3800	0.72	1912.34	1	1	27	31
184	26	1	1	21	1	2	1	1.5	12.5	28.8	18	6.96	6299	0.97	2301.23	1	2	27	32
185	29	1	1	2	2	1	2	3	6.5	20.5	1.061	11.1	1627	0.61	2601.23	3	2	33	27
186	29	2	2	6	2	1	2	1	10	21.2	0.949	7.27	2572	0.74	1590.12	1	1	21	26
187	28	1	1	16	2	1	1	3	10	22.5	0.876	6.73	3661	1.39	1901.23	3	1	34	24
188	36	2	1	4	2	1	2	4	11	21.2	0.202	7.8	1983	0.86	2290.12	2	2	40	39
189	33	1	2	18	1	2	2	2	8.5	26.3	5.921	5.97	3733	1.44	2590.12	1	1	22	27
190	28	1	1	12	2	1	1	3	11	24.8	3.859	9.47	2010	0.56	1589.01	2	1	33	32
191	33	1	2	7	2	1	2	4	9	25.8	0.747	5.83	1660	1.61	1890.12	3	2	40	34
192	31	1	2	7	2	1	1		11	20.8	1.485	5.87	1554	1.36	2289.01	1	1	28	33
193	32	1	2	5	2	1	1	5	9	22	1.245	16.4	1810	0.79	2589.01	1	2	36	41
194	26	1	2	7	1	1	1	3	13.5	17.6	1.35	9.15	1775	2.36	1578.9	1	1	23	31
195	32	1	1	10	2	1	2	2	11	21.7	1.538	5.654	985	0.47	1889.01	3	2	39	33
196	28	1	1	5	1	1	1	1	16	21.8	0.338	11.9	1824	0.49	2278.9	1	1	27	32
197	33	1	1	5	1	1	1	2	6	21.7	5.803	7.67	5130	1.22	2578.9	3	2	33	27
198	25	2	2	11	2	1	2	4	12	22.1	1.03	8.6	4870	1.31	1567.89	1	2	25	30
199	32	1	1	18	1	2	2	1	11	20.2	2.68	7.53	5361	2.8	1878.9	1	1	26	31
200	37	2	1	8	2	1	1	5	10.5	19.3	1.409	18	2433	0.83	2267.89	2	2	27	28
201	37	1	2	14	2	1	2	7	7	21.1	2.611	8.29	1844	0.77	2567.89	1	1	21	25
202	38	1	1	5	2	1	1	10	13	22.6	0.458	6.543	1674	0.71	1556.78	1	2	29	34
203	34	2	1	7	2	1	2	3	9.5	23.9	1.304	6.53	1214	0.42	1867.89	3	2	34	28
204	32	1	1	9	2	1	1	4	14	21.1	0.845	15.3	2141	0.71	2256.78	1	1	23	29
205	40	2	1	8	2	1	1	8	9	22.5	1.77	4.82	7226	2,48	2556.78	1	1	31	36
206	24	2	2	14	2	1	1	6	13	20.8	6.497	6.94	2531	0.653	1545.67	1	2	33	39
207	35	1	2	18	2	1	2	5	9	23.94	6.55	3.456	4338	0.61	1856.78	2	1	28	29
208	31	1	1	12	1	2	2	4	12.5	21.5	2.606	8.6	6631	0.65	2245.67	2	2	26	27
209	32	1	1	15	1	2	2	1	11	21.1	2.492	7.5	5969	1.76	2545.67	1	1	20	25
210	31	1	1	4	2	1	1	2	14	20.3	0.802	10.2	1081	0.37	1534.56	3	2	32	26
211	36	1	2	6	2	1	1	10	12	24.7	1.247	3.81	2080	0.55	1845.67	1	2	24	30
212	32	1	1	12	1	2	1	6	12	18.6	1.747	6.93	4680	1.87	2234.56	1	2	29	34
213	31	1	1	10	2	1	1	5	11	24.1	4.22	12.8	3500	0.85	2534.56	3	2	42	36
214	32	1	2	22	2	2	1	3	13	22.3	6.133	6.59	1.85		1523.45	2	1	23	24
215	29	1	2	6	2	1	1	1	10	18.3	1.934	6.09	2534	0.67	1834.56	1	1	22	27
216	41	1	1	4	2	1	1	1	9.5	21.6	0.337	8.1	3967	0.97	2223.45	1	1	23	27
217	28	1	1	11	2	1	2	2	9	22	3.86	6.1	2368	1.59	2523.45	1	2	23	28
218	36	1	2	9	2	1	2	4	13	19.26	1.085	9.43	3928	1.73	1512.34	1	1	25	31
219	27	1	2	16	2	1	2	6	10	27.3	1.275	24.5	4285	1.21	1823.45	2	1	30	32
220	32	1	1	11	2	1	2	5	15	25.3	3.53	9.81	2062	1	2212.34	3	2	21	15
221	44	2	2	4	2	1	2	4	13	23	0.636	30.8	1720	0.73	2512.34	2	1	27	26
222	38	1	1	22	1	2	1	2	14	26.6	13.663	21.5	3536	0.74	1501.23	2	1	25	25
223	36	1	1	6	1	1	2	3	11	17.9	1.204	9.33	1277	0.35	1812.34	1	2	25	29
224	32	2	2	12	1	1	2	2	10	23.9	0.2	5.85	3302	1.02	2201.23	1	1	24	29
225	30	1	2	15	1	2	1	1	9.5	21.3	3.929	13.4	2728	0.71	2501.23	3	2	32	26
226	25	1	2	12	1	2	1	1	11.5	27.6	1.602	6.4	2805	1.52	1490.12	1	2	28	33
227	35	1	2	14	1	2	1	3	13	20.7	7.626	6.95	4372	0.84	1801.23	1	2	24	29
228	30	1	1	20	1	2	1	2	9	19.13	2.97	1.99	2023	0.26	2190.12	2	2	36	37
229	29	1	2	13	2	1	1	1	10	18.2	2.887	4.29	5800	2.4	2490.12	2	2	22	23
230	29	1	2	15	1	2	1	3	11	24	1.427	3.6	2642	2.44	1489.01	1	1	26	31
231	32	1	1	8	2	1	1	3	14.5	21.3	1.633	6.85	3609	0.63	1790.12	1	1	23	27
232	35	1	1	8	2	1	2	1	14	23.5	1.76	4.07	1125	0.75	2189.01	1	2	28	33
233	29	1	1	24	1	2	1	3	11	25.4	2.686	5.26	3753	1.32	2489.01	1	2	24	30
234	33	2	1	18	1	2	1	4	10	21.1	6.978	5.86	5282	0.8	1478.9	2	2	26	27
235	45	2	2	1	1	1	1	2	2.5	18.1	0.62	10.1	1053	0.74	1789.01	2	2	31	32
236	32	1	1	10	1	2	2	5	11	22.7	4.336	5.1	2043	0.29	2178.9	2	1	28	29
237	31	1	1	27	2	2	2	7	11	32.1	4.66	4.46	6069	1.27	2478.9	1	1	29	34
238	28	1	2	24	1	2	1	3	12	19.1	1.95	8.64	6278	1.66	1467.89	3	2	33	24
239	40	2	1	5	2	1	2	3	9	19.5	0.27	15.5	1408	0.3	1778.9	1	2	19	24
240	35	1	2	5	2	1	1	9	6.5	17.63	0.787	11.6	2675	1.12	2167.89	1	1	23	27
241	26	2	1	24	2	2	2	4	10	20	2.064	7.48	6517	1.26	2467.89	1	2	25	30
242	30	1	1	11	2	1	1	3	14	22.49	3.872	7.36	4159	0.81	1456.78	1	2	32	36
243	38	1	2	29	2	2	1	5	12	19.6	13.9	2.68	6602	1.56	1767.89	2	2	36	37
244	35	1	1	7	2	1	1	5	20	22.6	1.728	17.4	5489	0.63	2156.78	2	2	32	33
245	40	1	2	5	2	1	2	3	9	18.9	2.559	3.4	5135	1.86	2456.78	2	1	37	38
246	32	1	2	16	1	2	1	4	10	20.9	6.087	7.22	4172	0.66	1445.67	2	2	25	26
247	21	1	1	23	1	2	1	5	9	21.5	3.745	9.99	4678	1.84	1756.78	1	2	20	25
248	39	1	1	20	1	2	2	1	5.5	20.6	4.723	5.6	5189	1.2	2145.67	2	2	22	23
249	26	2	1	10	2	1	2	1	12	21.5	1.78	7.43	2948	1.36	2445.67	1	1	19	24
250	334	2	1	13	2	2	1	6	10	21.8	1.109	7.4	5086	0.94	1434.56	3	1	25	19
251	33	2	2	12	1	2	1	3	10.5	28	1.32	8.7	2079	0.22	1745.67	2	1	24	25
252	28	2	1	13	1	2	1	1	12	26.2	1.54	8.6	3187	0.56	2134.56	1	1	20	26
253	33	1	1	10	2	1	1	2	13.5	23.1	1.951	7.17	2239	0.87	2434.56	1	2	25	30
254	36	1	1	2	2	1	1	8	10	28.7	＜0.06	2.79	611	0.73	1423.45	1	1	21	25
255	30	2	1	12	2	2	2	2	13	23.4	0.634	6.98	37421	0.95	1734.56	2	1	21	20
256	34	1	1	16	2	2	1	2	12	27.7	3.043	5.67	3885	1.87	2123.45	2	2	22	23
257	38	1	1	5	2	1	2	4	12	25.7	0.539	6.25	1256	0.2	2423.45	2	2	23	25
258	35	1	1	4	2	1	2	8	10	25.4	0.199	16.1	633	0.75	1412.34	1	2	24	29
259	29	1	1	15	1	1	2	,2	10.5	21.5	1364	7.3	6102	0.63	1723.45	1	1	23	27
260	37	1	1	30	1	2	2	7	9	19.5	7.616	5.83	12941	1.14	2112.34	1	2	19	24
261	31	2	1	10	1	2	1	4	12	20.3	3.865	8.95	1938	0.43	2412.34	1	1	19	24
262	33	1	2	15	2	1	2	,5	12	21.22	2.55	4.87	6524	1.02	1401.23	2	2	27	28
263	37	1	1	5	1	1	2	2	7.5	24.8	0.528	4.67	667	0.65	1712.34	1	2	24	29
264	32	1	1	22	1	2	1	3	12	26.2	5.723	2.58	5255	1.51	2101.23	1	1	23	28
265	26	1	2	23	1	2	2	5	9	26.4	3.425	4.88	5314	1.76	2401.23	3	2	37	31
266	36	2	1	2	1	1	2	2	6.5	24	0.478	6.05	999	0.28	1390.12	1	2	29	34
267	32	1	2	13	2	2	2	8	11	23.2	0.567	5.67	6191	2.04	1701.23	1	1	22	29
268	36	1	1	2	2	1	2	1	12	20.8	0.551	8.1	429	0.26	2090.12	2	2	30	31
269	24	1	1	20	1	2	1	2	12	20.1	5.613	4.98	4921	1.27	2390.12	1	2	21	26
270	34	1	1	25	2	2	1	6	12	30	0.722	6.67	5250	1.64	1389.01	1	2	27	32
271	28	1	1	16	1	2	2	3	11	20.83	4.32	1.29	7306	0.97	1690.12	2	2	34	35
272	34	2	2	18	1	2	1	5	9	21	11.719	11.3	3997	1.18	2089.01	1	1	20	25
273	27	1	2	16	2	2	1	6	12	21.5	3.58	1.53	5575	0.74	2389.01	2	1	20	21
274	41	1	1	15	2	2	2	1	8	20.4	1.736	1.84	2151	0.45	1378.9	2	2	28	27
275	36	2	1	10	2	1	2	1	9.5	26	4.207	16.7	5194	0.64	1689.01	1	1	24	29
276	31	1	1	8	2	1	2	4	8	21.3	3.65	4.8	4311	0.72	2078.9	1	2	37	42
277	34	1	2	11	2	1	1	6	10	28.3	2.569	3.93	4429	0.73	2378.9	1	2	22	27
278	34	2	1	4	1	1	1	4	9	20.8	0.856	7.11	2353	0.23	1367.89	1	2	33	38
279	31	1	1	15	2	1	1	1	13	24.2	4.717	4,。52	2385	0.47	1678.9	1	1	21	26
280	30	1	2	28	2	1	1	2	12	22.4	3.415	1.82	7659	2.05	2067.89	3	1	32	25
281	30	1	1	18	2	1	2	2	11	29	8.731	1.92	4218	0.71	2367.89	1	1	26	31
282	37	1	1	13	1	2	2	3	13	21.5	1.87	3.88	2795	0.47	1356.78	1	2	33	37
283	32	1	1	11	1	1	2	4	9.5	24	3.548	4.34	1559	1.07	1667.89	1	2	23	28
284	35	2	1	7	2	1	1	2	9.5	20	3.034	2.67	1641	0.19	2056.78	1	1	25	29
285	37	2	2	16	2	1	2	1	9	21.6	5.169	14	5536	0.73	2356.78	3	2	32	26
286	42	1	1	13	2	1	2	1	14	23.9	2.81	5.94	2953	0.32	1345.67	1	2	32	37
287	36	1	1	14	2	1	2	3	14	26.4	0.742	3.9	3327	1.83	1656.78	1	2	32	37
288	39	1	1	20	2	1	2	6	14	26.3	4.56	3.12	2125	1.11	2045.67	3	2	38	32
289	36	2	1	12	2	2	2	5	14	23.4	2.524	5.24	4484	0.816	2345.67	1	2	26	30
290	29	1	1	16	1	2	1	2	10.5	26.1	5.32	4.76	2607	0.89	1334.56	1	1	20	25
291	27	2	2	15	1	1	1	11	17	23.2	5.364	6.5	4899	0.5	1645.67	3	1	28	22
292	33	1	1	10	2	1	2	3	12	21.4	3.508	7.94	4262	0.92	2034.56	2	1	35	33
293	25	1	1	26	1	2	2	1	11	26.1	2.2	5.49	2877	0.344	2334.56	2	2	25	22
294	37	1	2	7	2	1	1	16	11	21.2	1.24	9.97	2137	0.91	1323.45	1	2	28	32
295	33	1	1	12	2	1	2	2	13	25.6	5.343	6.05	2057	0.81	1634.56	1	1	25	30
296	35	2	1	5	2	1	1	4	10.5	17.3	3.64	5.16	2573	0.5	2023.45	2	2	26	27
297	35	1	2	13	2	1	1	7	14	29.1	3.514	6.24	2372	1.041	2323.45	1	1	20	25
298	30	1	1	29	1	2	2	1	12	24.1	6.188	4.97	3629	0.45	1312.34	1	2	20	24
299	31	2	1	11	1	2	1	2	12	22	15.402	7.41	2427	0.6	1623.45	1	1	23	28
300	33	1	2	14	2	1	2	2	15	20.8	5.385	5	1310	0.99	2012.34	3	1	38	32
301	34	2	2	10	2	1	1	3	13.5	21.5	2.105	10.8	2922	0.86	2312.34	1	1	26	31
302	28	1	1	16	1	2	1	3	14	30.5	3.495	4.5	3155	1.22	1301.23	1	2	26	33
303	28	1	1	23	1	2	2	2	10	22	4.861	5.2	5714	0.97	1612.34	1	2	22	30
304	41	2	1	6	1	1	2	3	13	23.3	0.952	9.59	1179	0.77	2001.23	1	2	29	34
305	29	1	1	5	2	1	2	3	13	24.3	2.563	6.33	827	0.26	2301.23	1	1	29	34
306	32	2	1	11	2	1	2	4	13.5	25.2	1.178	11.3	5452	1.14	1290.12	2	2	21	22
307	31	1	2	26	1	2	1	7	12	23.4	4.613	5.7	3882	2.27	1601.23	1	2	20	25
308	35	1	1	11	2	1	2	7	12	21.8	2.39	9.21	1437	1.46	1990.12	1	1	25	30
309	32	1	1	20	1	2	2	3	10	22.2	7.5	5.82	5974	0.82	2290.12	3	1	43	37
310	34	2	1	7	2	1	1	2	12.5	23.4	6.43	9.32	2315	0.41	1289.01	1	1	28	33
311	33	2	1	7	2	1	2	8	11	20.9	1.847	16.1	991	0.41	1590.12	1	1	28	33
312	31	1	1	22	1	2	2	5	10	18.83	14.231	4.25	7277	0.91	1989.01	1	1	27	32
313	31	1	1	14	2	1	2	3	13	20.2	1.532	4.68	4140	0.47	2289.01	1	1	24	29
314	33	1	1	15	1	2	1	6	13	22.49	0.538	2.25	3156	0.67	1278.9	3	2	39	33
315	31	2	2	10	2	1	1	7	12	21.3	5.23	8.147	5300	0.65	1589.01	1	2	25	30
316	30	2	2	12	2	2	2	5	11	21.6	1.457	28.8	5792	1.92	1978.9	1	2	27	32
317	31	2	1	16	1	2	1	4	12.5	23.4	12.064	6.45	2796	0.38	2278.9	1	2	33	37
318	32	1	1	9	1	2	2	2	10	24.8	1.163	4.69	1529	0.68	1267.89	1	2	20	24
319	31	1	1	26	1	2	1	1	10	18.8	1.33	7.7	5675	1.79	1578.9	1	1	29	34
320	32	1	1	24	1	2	2	3	10	21.3	4.966	7.32	6450	2.92	1967.89	3	2	36	32
321	30	1	1	14	1	2	1	2	13	20.2	2.89	7.7	5913	1.16	2267.89	1	1	24	29
322	37	2	1	4	2	1	2	2	13	23.4	2.023	8.38	1692	0.16	1256.78	2	1	21	23
323	36	1	1	11	2	1	1	5	13	20.8	2.671	6.98	2717	0.41	1567.89	1	2	24	29
324	29	1	2	14	2	1	1	4	10.5	22.6	2.503	9.86	4357	1.06	1956.78	1	1	26	31
325	34	1	2	19	2	1	1	3	14	22.3	6.397	6.66	6533	1.68	2256.78	2	2	25	28
326	31	1	1	22	2	1	1	5	14	19.71	3.734	7.81	3983	0.67	1245.67	1	2	21	25
327	35	1	1	18	1	2	1	3	15	24.2	3.467	13	5926	1.83	1556.78	1	1	27	32
328	34	1	1	30	1	2	2	1	7	21.3	3.83	5.05	9153	1.98	1945.67	1	1	21	25
329	28	1	1	26	2	2	1	1	9.5	25.4	3.82	5.54	2059	0.7	2245.67	1	1	26	31
330	31	1	1	26	1	2	1	9	12	25.4	6.615	2.66	4326	2.72	1234.56	3	2	29	23
331	26	1	1	34	1	2	1	2	12	20.3	18	1。76	5636	2.33	1545.67	1	2	21	25
332	35	1	1	10	1	2	1	2	9	24	3.249	5.69	5630	1	1934.56	1	2	21	25
333	26	1	1	23	2	2	1	6	8	21.6	4.687	7.08	5671	1.13	2234.56	2	2	20	21
334	32	1	1	3	2	1	1	2	8	20.4	3.04	7	2277	1.58	1223.45	2	1	25	26
335	35	1	2	35	1	2	1	8	12	23.1	5.437	5	6381	1.75	1534.56	2	1	28	29
336	26	1	1	12	2	1	1	4	9.5	30.2	7.138	4.55	5561	0.51	1923.45	1	2	23	27
337	31	1	1	18	2	1	1	9	9.5	25.5	2.266	5.6	3729	1.37	2223.45	1	1	31	35
338	33	1	1	7	2	2	1	11	11	29.3	7.817	2.95	6271	1.08	1212.34	3	1	33	27
339	21	1	2	15	1	2	2	2	10	17.7	8.838	9.2	4497	1.1	1523.45	2	1	28	29
340	28	1	1	11	1	2	2	3	13	22.8	1.8	17.5	2098	1.65	1912.34	1	2	20	25
341	28	2	2	10	2	1	1	2	9	17.6	1.327	18	2811	1.26	2212.34	1	2	27	32
342	29	1	2	11	2	1	1	2	11.5	21.5	1.348	7.1	4344	1.28	1201.23	1	1	28	33
343	28	1	2	10	2	1	1	3	10.5	15.4	1.041	15.5	4051	0.88	1512.34	3	2	30	24
344	33	2	1	4	2	1	2	4	9	20.7	3.384	12	1257	0.4	1901.23	1	2	22	27
345	37	1	1	8	1	2	2	2	11	22.4	1.567	15.7	2402	0.42	2201.23	1	1	22	27
346	35	1	1	28	1	2	1	3	13	25.4	6.017	10	4287	1.19	3001.23	2	1	20	22
347	32	1	2	17	2	1	1	3	11	22.7	2.09	5.78	4814	1.28	3012.34	1	1	25	30
348	36	1	1	10	2	1	1	15	10.5	22.5	1.071	5.55	2398	1.22	3023.45	1	1	20	25
349	28	1	1	9	2	1	1	3	14.5	19.8	4.09	8.02	2718	1.1	3034.56	2	1	20	21
350	36	2	1	8	2	1	1	2	10	21.1	0.74	13	1730	0.4	3045.67	1	1	29	34
351	33	1	2	22	1	2	1	5	11	20.7	4.577	2.94	6393	2.06	3056.78	2	2	22	23
352	31	1	2	20	1	2	2	3	10.5	23.4	6.652	6.93	6452	0.9	3067.89	1	2	23	27
353	35	2	1	3	2	1	1	1	11.5	21.3	1.488	6.45	987	0.17	3078.9	3	2	36	30
354	30	1	2	22	2	1	1	1	11	21	4.57	7.72	5245	2.09	3089.01	2	2	21	22
355	28	1	1	25	2	1	2	2	11	22.68	7.207	4.96	3690	1.55	3090.12	1	1	25	30
356	26	1	1	24	2	1	2	4	11.5	22	7.763	7.63	6901	0.96	3101.23	2	1	31	32
357	29	1	1	29	1	2	2	5	10	20.2	6.205	4.72	5964	1.91	3112.34	1	1	23	27
358	38	1	1	16	2	1	1	9	11	20.2	6.409	17.1	6585	1.29	3123.45	2	2	30	31
359	24	1	1	10	1	2	2	1	11	23.8	0.789	3.67	4298	0.52	3134.56	3	2	39	33
360	32	2	1	9	1	1	1	3	11	20	0.821	11.9	2425	0.47	3145.67	1	1	23	27
361	30	2	1	5	2	1	1	3	8.5	22.8	0.983	8.53	868	0.41	3156.78	2	1	24	26
362	36	2	2	14	2	1	2	6	14	26	1.062	5.81	3242	3.24	3167.89	2	1	36	38
363	28	1	1	13	1	2	1	8	14	16.5	4.76	7.35	4263	0.65	3178.9	1	2	41	46
364	40	2	1	4	2	1	2	2	7	23.1	0.282	12.2	779	0.68	3189.01	2	1	21	22
365	23	1	2	15	2	1	1	5	13	26.7	1.635	4.16	3294	1.79	3190.12	2	2	22	23
366	27	1	1	18	1	2	1	3	10	22.2	4.939	5.19	6352	0.82	3201.23	1	1	22	27
367	26	1	1	11	2	1	1	6	14	25.4	5.063	4.26	1389	1.26	3212.34	2	1	33	35
368	27	1	1	18	1	2	1	3	13	31.6	1.655	5.63	3743	0.55	3223.45	2	1	25	24
369	35	1	1	24	1	2	1	1	10	27.6	2.003	5.69	5870	1.55	3234.56	1	1	39	44
370	36	1	1	22	2	1	1	2	9.5	22.2	2.397	16.1	3867	1.54	3245.67	1	2	34	39
371	39	2	2	5	1	1	2	6	13	15.8	0.06	5.31	2373	0.75	3256.78	1	1	21	25
372	33	2	1	20	1	2	2	3	11	22.4	3.64	5.36	5683	0.72	3267.89	1	1	28	32
373	28	2	1	17	1	2	2	1	10	20	2.202	6.79	3699	0.99	3278.9	2	2	29	30
374	34	2	2	7	2	1	1	3	8	21.6	0.745	5.89	2062	0.8	3289.01	1	1	23	28
375	40	1	1	16	3	1	2	4	14.5	24.5	0.76	5.72	7271	1.5	3290.12	2	2	24	25
376	35	1	1	11	2	1	1	2	7.5	27.9	1.718	6.8	1978	0.72	3301.23	1	2	28	33
377	32	2	2	23	2	1	1	2	8.5	18.1	4.031	4.32	5352	1.69	3312.34	1	2	29	34
378	31	1	1	15	1	2	1	8	13.5	18.4	2.371	2.12	4320	1.2	3323.45	1	1	23	28
379	29	1	1	21	1	2	1	7	11	20.8	3.187	5.3	6753	0.87	3334.56	2	1	23	23
380	32	1	2	22	2	1	2	2	11	28.1	4.748	4.04	6447	1.454	3345.67	2	2	29	30
381	26	2	1	20	1	2	1	1	12.5	17.6	11.249	4.61	6073	0.89	3356.78	1	2	20	24
382	28	2	1	18	2	2	1	1	8	22	2.774	7.61	3706	2.12	3367.89	3	2	32	27
383	33	2	2	10	2	1	1	4	10.5	19.5	2.43	9.7	3964	0.36	3378.9	2	2	35	36
384	40	2	1	12	1	2	1	6	13	27.6	2.462	7.45	1835	0.73	3389.01	2	2	31	32
385	33	2	1	9	2	1	2	6	11	14.9	2.157	9.36	2663	1.38	3390.12	1	2	25	30
386	38	2	1	3	1	1	2	6	12.5	23.9	0.64	2.36	1079	0.35	2189.45	2	1	24	25
387	34	1	1	14	1	2	1	8	12	22.8	2.193	4.16	4356	1.7	2765.32	1	1	21	26
388	32	1	1	15	1	2	2	5	11	28	6.802	3.39	6263	1.65	1542.78	1	2	24	29
389	31	1	2	5	1	1	2	4	10	21.1	1.145	9.56	1500	0.98	2301.56	1	2	21	25
390	32	1	1	9	1	2	2	1	11	24.2	2.413	7.18	2696	0.43	1987.23	1	1	21	25
391	32	1	1	8	2	1	2	3	14	27.1	1.233	5.66	1819	1.32	2890.12	1	2	22	27
392	26	1	1	6	2	1	1	2	14.5	21.8	1.107	6.13	4479	1.75	1765.89	1	1	22	26
393	28	1	1	16	2	2	1	1	13	26.1	2.62	6.64	2536	0.73	2210.34	1	1	25	30
394	29	1	1	13	1	2	1	1	12.5	22.4	2.147	7.56	3205	1.09	2567.9	2	1	23	24
395	33	1	1	12	2	1	1	2	8	23.8	7.092	5.53	1765	0.37	2012.67	3	2	43	37
396	31	1	1	1	1	1	1	2	12	22.5	1.38	0.85	1599	0.67	2456.12	1	2	26	30
397	41	1	1	16	2	1	2	5	9	21.63	1.704	9.1	8699	1.59	2901.45	1	1	26	31
398	36	1	1	13	2	1	1	4	9	25.9	2.803	3.83	1773	0.98	1678.34	1	1	32	37
399	36	1	1	12	2	1	1	2	13	24.2	4468	7.05	3868	1.47	2234.78	2	1	22	23
400	32	1	2	15	2	1	1	3	10	22.8	3.324	2.66	3347	0.26	2678.56	2	1	23	24
401	35	1	1	6	2	1	2	1	14	20.8	0.412	18.2	950	0.57	2109.23	3	1	40	34
402	35	1	2	10	2	1	2	3	10	19.6	1.656	4.59	2894	0.59	2345.89	2	1	37	38
403	32	1	2	16	2	1	1	2	11.5	24	7.454	6.54	2773	0.73	2765.12	1	1	27	32
404	32	2	1	15	1	2	2	7	10	23.9	0.65	6.37	2796	0.44	1876.45	2	1	34	35
405	33	1	2	14	2	1	1	9	9.5	27.6	4.916	8.65	2376	1.1	2123.67	1	1	23	28
406	34	1	1	14	2	1	1	4	8.5	26.8	2.648	6.82	2297	1.26	2543.89	1	1	21	25
407	28	1	1	23	1	2	2	2	12	25.9	3.513	2.4	6106	1.28	2987.34	3	2	34	28
408	38	1	1	16	1	2	2	4	11	29.3	2.4	2.13	5954	2	1789.56	1	1	33	38
409	37	1	1	9	2	1	2	1	9.5	22.4	4.689	5.8	5034	2.14	2290.45	2	2	33	34
410	28	1	1	14	2	2	2	2	10	17.9	5.64	6.49	4434	1.32	2701.89	3	2	27	21
411	29	1	1	29	1	2	1	3	10	22.8	4.054	2.27	5063	1.56	1901.34	2	1	32	35
412	43	1	2	15	2	1	2	5	13	19.1	9.052	5.5	3869	0.74	2301.78	2	1	33	32
413	29	2	2	7	2	1	2	3	7	26.6	4.54	5.35	1589	0.44	2690.56	2	1	26	28
414	36	1	1	14	2	1	2	7	13	22.5	1.816	3.49	1961	0.48	2012.89	1	2	22	26
415	32	1	2	13	1	2	1	3	8.5	22.7	0.543	4.65	4055	1.23	2390.67	1	1	29	34
416	33	2	1	7	2	1	2	2	10	20.5	0.654	9.36	2598	0.91	2789.34	3	1	34	28
417	31	1	1	14	2	1	1	3	9	24	7.14	6.69	4189	1.89	1890.78	2	1	28	30
418	33	1	1	13	1	2	1	4	8	25.7	10.248	6.68	3897	1.03	2201.45	1	1	21	26
419	32	1	1	5	2	1	2	2	10	28.8	6.129	8.42	873	0.22	2590.89	2	2	32	33
420	35	1	2	11	2	1	2	2	8	21.6	1.419	1.92	2503	0.85	2901.67	3	2	38	32
421	33	2	1	15	1	2	2	1	12.5	24.5	1.543	6.96	2090	0.16	1701.56	2	1	26	28
422	29	1	2	16	2	2	1	7	12	31.6	3.483	6.678	3192	0.83	2190.34	1	1	28	33
423	32	1	2	18	2	1	1	4	11	20.3	2.387	5.17	5430	0.77	2601.78	1	1	29	33
424	30	1	1	18	2	2	1	1	12	22	1.504	7.23	3717	0.91	2090.45	2	1	47	50
425	33	1	1	11	2	1	1	2	11	18.8	2.091	6.094	5647	0.72	2401.89	1	2	19	24
426	37	1	1	9	2	1	2	10	11	21	1.176	9.06	4198	1.17	2801.56	1	1	21	25
427	26	1	2	15	1	2	1	3	13	20.4	4.339	7.09	5780	0.87	1801.67	1	2	21	25
428	31	1	1	14	2	2	1	7	12	26	3.385	3.76	3853	1.82	2289.34	1	2	29	34
429	36	2	2	6	1	1	2	1	9	23.8	2.511	7.99	1683	0.89	2589.78	1	1	30	34
430	28	1	1	26	1	2	1	4	11	21.7	6.211	3.33	5607	1.6	2890.45	2	2	34	35
431	27	1	1	29	2	2	1	2	9	23.5	5.922	4.39	4129	1.59	1790.56	1	2	33	38
432	31	1	1	9	2	1	1	3	10	20	1.392	7.78	2871	0.7	2189.67	1	1	21	26
433	26	2	1	10	2	1	2	1	9.5	31.3	1.935	7.79	1597	1.12	2590.34	1	1	30	35
434	35	1	2	24	2	1	1	2	13	25.7	2.912	6.65	4375	2.13	2089.78	3	2	43	28
435	30	1	1	7	2	1	1	3	9.5	24.8	2.958	12.2	1456	0.35	2412.45	1	1	36	41
436	36	1	2	8	2	1	2	6	13	19.1	2.098	7.45	3605	1.02	2812.67	2	2	24	21
437	25	1	1	8	2	1	1	3	10.5	28.2	3.725	6.44	1522	0.49	1812.56	2	2	24	23
438	44	1	2	9	2	1	2	2	10	21.5	1.287	18	5806	0.85	2278.89	1	2	22	26
439	34	2	1	9	2	1	2	4	8.5	18.3	2.037	2.54	3789	1.36	2578.45	1	1	24	28
440	42	1	1	10	2	1	2	1	12.5	27	3.511	6	2424	0.68	2878.78	3	1	39	33
441	27	2	1	18	1	2	1	8	12	19.2	7.553	6.83	1128	0.39	1787.67	2	2	30	31
442	42	1	1	18	1	2	2	4	8	26.7	2.557	6.15	4254	1.17	2178.56	2	1	22	23
443	31	1	1	16	2	1	1	7	12.5	23.4	1.346	12	3985	0.64	2587.34	1	1	21	26
444	32	1	1	13	2	1	2	3	8	20.4	4.69	16.9	2349	1.49	2078.89	1	2	20	25
445	32	2	1	10	1	2	1	4	14	18.7	1.82	8.33	3367	1.02	2423.56	1	1	20	25
446	28	1	1	22	1	2	1	3	16	22.96	4.132	6.66	6255	0.7	2823.78	2	2	31	32
447	29	1	1	15	2	1	1	5	11	23.83	3.063	5.16	2627	0.89	1823.67	2	1	39	40
448	30	1	1	10	1	2	1	4	13	23.4	2.639	7.56	1740	0.4	2267.45	2	2	19	20
449	34	1	1	22	1	2	2	7	12	25.5	4.239	6.89	3619	2.14	2567.89	3	2	32	26
450	30	2	1	16	1	2	1	2	13	22.9	4.324	7.91	3767	0.85	2867.56	1	1	20	25
451	32	1	2	16	2	1	2	1	12	22.2	2.97	15.8	4844	1.04	1776.78	2	2	24	25
452	32	1	1	24	1	2	1	2	11	19.6	8.989	2.675	4095	2.05	2167.67	1	2	28	33
453	30	1	2	8	1	1	1	2	13.5	22	2.366	6.19	2580	2.21	2576.45	1	1	24	29
454	42	1	1	17	2	1	2	5	13	23.8	2.225	0.91	793	0.33	2067.56	3	2	31	23
455	36	1	1	3	2	1	2	3	11	25.1	1.08	3.93	1872	0.34	2434.67	1	1	30	35
456	27	2	2	6	2	1	2	5	9	20.5	0.248	26.2	801	0.76	2834.89	3	2	31	25
457	27	1	1	5	2	1	2	3	12	23.2	1.009	6.73	415	0.51	1834.78	1	2	20	24
458	25	1	1	29	2	1	1	5	10	26.8	1.406	3.06	6038	1.01	2256.56	1	2	32	36
459	33	1	1	14	1	2	1	1	12	22.5	1.163	8.25	4102	1.39	2556.78	3	2	34	28
460	30	1	2	10	2	1	1	2	13	22.3	3.257	7.7	2755	0.72	2856.67	2	1	27	29
461	36	1	1	13	1	2	2	2	10	22.1	4.654	4.13	2507	0.99	1765.56	2	2	27	26
462	38	2	1	20	1	2	1	15	10	24.4	3.167	5.95	3219	0.78	2156.78	1	2	30	35
463	33	2	2	14	2	1	1	4	13	28.8	4.059	6.9	3106	0.79	2565.34	1	2	28	33
464	33	2	1	10	1	2	1	5	11.85	19.1	1.039	8.89	3412	0.75	2056.67	2	1	25	24
465	33	2	1	1	1	1	1	3	11.5	22.31	1.654	8.48	214	0.45	2445.78	2	1	27	25
466	27	1	1	15	2	1	2	1	12.5	22	1.535	6.53	4082	1.59	2845.56	2	1	24	25
467	29	1	2	14	2	1	2	2	8	19.53	2.429	6.48	3559	0.97	1845.89	1	2	30	34
468	33	1	2	5	2	1	2	3	10	21.5	0.817	6.87	1799	0.59	2245.67	2	1	26	27
469	33	1	1	11	2	2	2	4	10	25.4	1.329	2.79	3.69	0.81	2545.89	1	1	22	27
470	35	1	1	20	2	2	2	1	12.5	22.4	1.906	8.04	5064	1.84	2845.45	2	1	21	22
471	30	1	1	14	1	2	1	2	13	20.8	2.47	9.85	6506	1.61	1754.67	2	1	32	33
472	29	1	2	18	2	2	1	3	10	18.7	2.327	7	6528	1.31	2145.89	1	1	25	30
473	29	1	1	20	1	2	1	5	12	30.1	6.274	6.08	4236	1.07	2554.56	1	1	21	26
474	31	1	1	26	1	2	2	1	12	22.5	2.8	4.52	4063	2.24	2045.78	2	1	24	25
475	36	1	1	15	2	2	2	8	11	18.7	1.736	6.34	3234	1.434	2456.89	2	1	27	24
476	32	1	1	20	1	2	1	2	12	20.4	1.788	1.46	7128	1.38	2856.67	2	2	22	25
477	32	1	1	16	1	2	2	2	8	19.7	2.26	6.15	6172	2.45	1856.78	1	1	30	35
478	40	2	2	12	2	1	2	4	10	24.17	0.346	13.4	3766	1.36	2234.56	3	1	45	41
479	35	1	1	18	1	2	2	1	12	21.6	1.266	4.66	5518	1.03	2534.78	1	2	27	32
480	33	1	2	9	2	2	1	1	11	17.6	1.241	1.43	3788	2.34	2834.56	1	2	28	36
481	34	1	1	15	1	2	1	7	11	24.4	4.099	7.49	4042	2.03	1743.67	1	2	26	32
482	39	1	1	18	2	1	2	10	13.5	23	2.17	7.17	6507	0.77	2134.89	2	2	21	23
483	31	2	1	10	2	1	2	1	10	24	1.384	17.94	2782	0.3	2543.67	2	1	36	37
484	36	1	1	10	1	2	2	3	11	27.2	1.55	4.31	3964	0.93	2034.56	1	2	23	28
485	33	1	1	13	1	2	2	4	12	27.5	4.567	4.41	3252	0.78	2467.78	1	1	30	38
486	37	1	2	4	2	1	2	9	11	22.8	3.654	5.19	697	0.38	2867.89	3	2	26	20
487	34	1	1	25	1	2	1	3	11	19.9	6.931	5.28	4300	1.52	1867.67	1	2	27	32
488	36	2	2	9	2	1	1	5	11	17.6	2.175	18.7	1749	1	2223.78	1	2	26	31
489	29	1	2	20	1	2	1	2	11	20.2	2.834	7.36	3709	1.454	2523.56	2	2	30	31
490	29	1	1	20	1	2	2	2	10	20.2	4.872	7.48	5805	1.47	2823.67	1	2	29	34
491	32	2	1	10	2	1	2	1	11	23.5	1.3	8.25	3505	1.26	1732.78	1	1	25	30
492	23	1	1	14	2	2	1	3	10	30.2	8.855	5.55	5100	1.45	2123.56	2	2	35	36
493	29	1	2	22	1	2	1	2	17	20.3	2211	9.6	8747	2.34	2532.78	1	2	21	26
494	35	1	1	29	1	2	1	2	10	23.4	4.513	7.91	5330	2.2	2023.67	1	1	34	39
495	29	1	2	13	2	1	2	3	12,5	28,9	2961	3.214	2527	0.35	2478.89	2	2	34	32
496	34	1	2	24	2	2	2	4	10.5	19.5	1.779	11.8	2452	1.13	2878.78	3	2	41	25
497	29	1	1	11	1	1	2	3	11	23.4	2.951	6.7	4149	1。77	1878.56	1	2	28	33
498	31	1	2	15	2	2	2	3	11	23.9	3.564	6.26	4042	2.13	2212.67	2	2	24	23
499	31	1	1	17	1	2	1	10	11	20.4	5.729	3.8	5784	3.15	2512.89	1	1	23	28
500	28	1	2	8	1	2	1	2	8	24	2.857	5.33	2368	0.51	2812.78	2	1	25	26
501	26	1	2	16	2	2	1	2	13	20.2	4.48	6.17	7146	1.02	1721.67	1	2	23	27
502	33	2	2	7	2	1	1	5	12	21.3	3.346	5.81	2886	0.3	2112.78	1	2	22	26
503	22	1	1	16	1	2	1	3	9	27	15.77	3.654	2803	0.31	2521.67	1	1	20	24
504	34	1	2	9	2	1	2	1	14	22.2	1.479	5.12	3447	0.78	2012.89	3	2	20	14
505	39	2	1	9	2	1	2	3	10	26.9	3.129	6.72	4270	0.61	2489.78	1	2	24	29
506	30	1	2	23	1	1	1	2	11.5	23.1	2.412	5.42	4745	1.57	2889.67	2	2	26	25
507	36	1	1	17	2	1	2	1	9.5	19.95	3.208	16.8	4051	1.65	1889.78	2	2	33	32
508	26	2	1	12	2	1	1	3	9.5	18.6	1.276	9.56	3388	0.73	2201.89	1	2	21	26
509	34	1	1	22	2	1	2	2	12	23.6	8.506	5.765	10767	2.65	2501.78	3	2	37	31
510	33	1	1	20	1	2	2	2	10	22.7	5.568	7.765	7568	1.06	2801.89	1	2	27	32
511	32	1	2	19	1	2	2	3	12	23	2.25	4.52	4940	0.97	1710.78	3	1	37	33
512	32	1	1	10	2	1	1	5	13	18	0.882	3.36	875	0.31	2101.89	1	2	22	26
513	30	1	1	21	1	2	1	4	14	25.5	4.958	4.7	6094	1.35	2510.78	1	2	32	36
514	32	1	1	18	1	2	2	1	10	20.7	4.34	5.39	328	0.54	2001.78	1	2	27	32
515	24	1	2	30	2	2	2	2	9.5	27.7	6.74	3.06	6809	1.13	2490.67	1	1	19	24
516	26	1	2	18	1	2	2	3	13	16.7	2.46	3.02	4151	0.81	2890.78	2	2	28	28
517	39	2	1	5	2	1	2	3	12	25.3	2.076	17.7	1609	0.41	1890.67	1	2	26	31
518	34	1	1	25	1	2	1	5	12	27.3	5.252	2.09	3700	1.88	2190.78	1	1	22	26
519	31	2	2	7	2	2	1	3	11	22.4	2.779	8.89	2340	1.03	2490.89	1	1	26	31
520	31	2	1	15	2	1	1	4	9	23.1	4.007	4.71	2754	1.58	2790.78	1	1	36	41
521	31	2	2	12	1	2	1	4	12	20	3.0287	10.5	5604	1.02	1701.78	3	2	45	39
522	35	1	2	18	2	1	1	1	10	22.7	4.467	7.01	4497	0.75	2090.89	1	2	22	27
523	34	2	1	5	2	1	1	10	10.5	21.4	2.256	7.01	2587	1.29	2401.89	1	1	36	41
524	32	1	2	21	1	2	1	5	14	19.3	3.169	8.7	6453	0.54	2701.89	2	2	33	34
525	27	1	1	6	2	1	1	6	11	26.8	0.81	5.63	984	0.36	1690.89	1	1	38	47
526	32	2	1	22	1	2	1	2	11	22.9	10.311	4.74	6034	1.04	2001.78	1	1	24	28
527	36	1	1	16	2	1	1	3	14.5	20.8	3.78	15.6	4287	1.16	2390.89	1	2	38	43
528	43	1	1	9	2	1	2	2	12	24.2	5.3	6.44	2060	0.4	2690.89	1	2	27	32
529	35	1	2	7	2	1	2	3	8.7	23.4	2.374	5.44	1331	0.99	1689.78	1	1	26	31
530	29	1	1	7	2	1	2	1	12	23.1	5.88	9.58	2105	0.55	1990.89	3	1	41	26
531	39	1	1	10	2	1	2	7	10	24.8	0.498	6.62	3111	0.45	2389.78	1	2	27	32
532	34	1	2	9	2	1	1	4	10.5	18.8	2.17	8.38	4951	1.51	2689.78	1	2	24	29
533	28	1	2	25	2	2	1	2	12	21.5	7.039	8.33	5655	0.49	1678.89	1	1	23	28
534	36	1	1	9	1	2	2	1	12	18.1	2.374	5.99	2679	1.12	1989.78	2	1	37	36
535	34	1	2	16	1	2	1	10	13	22.8	2.439	3.01	2780	0.81	2378.89	1	2	23	28
536	38	1	2	9	2	1	2	2	11.5	21.8	1.92	3.58	5177	1.49	2678.89	2	2	33	32
537	37	1	2	6	1	1	1	4	11	21.1	1.002	5.78	1518	0.27	1667.78	1	2	26	31
538	33	1	1	24	1	2	1	4	12	23.2	3.753	6.13	5967	0.6	1978.89	1	1	26	31
539	33	2	1	7	2	2	1	5	9	18.8	0.627	7.27	5254	0.73	2367.78	3	2	40	34
540	27	1	1	12	2	1	2	3	9	28.1	1.694	5.5	2172	0.11	2667.78	1	1	26	31
541	27	1	1	12	1	2	1	5	14	31.2	2.173	5.54	1164	0.55	1656.89	2	1	23	21
542	31	1	2	16	2	2	1	5	13	21.61	6.37	3.98	2832	0.99	1967.78	2	2	26	24
543	33	2	1	5	1	1	1	1	13	18.5	2.386	7.03	3800	0.92	2356.89	1	1	27	32
544	29	2	1	15	2	1	2	1	12	24.5	1.38	5.44	2570	2.73	2656.89	2	1	38	39
545	32	1	1	10	2	2	2	2	10	22.2	4.03	5.58	2593	1.29	1645.78	2	1	28	29
546	30	1	1	12	1	2	1	1	13	21	3.557	7.72	2993	0.78	1956.89	3	1	46	39
547	31	1	2	8	2	1	1	4	8	20.3	1.296	5.09	2174	1.08	2345.78	3	1	35	24
548	39	1	1	10	2	2	2	10	10	24.2	1.34	3.42	2002	0.38	2645.78	2	1	22	23
549	30	1	1	8	2	1	2	5	9	25.6	1.53	11.8	3089	0.98	1634.89	2	1	37	38
550	32	1	1	29	1	2	1	2	15	22	3.236	5.24	4119	0.31	1945.78	1	2	25	29
551	39	1	1	6	1	1	2	7	14	24.2	1.1	2.74	3011	0.82	2334.89	1	1	25	29
552	33	2	1	22	1	2	2	3	11	21.9	7.82	4.22	6591	1.16	2634.89	3	1	32	23
553	31	2	2	17	2	1	2	2	12	20.3	1.38	4.91	3831	0.31	1623.78	1	1	21	26
554	30	1	1	13	2	1	2	2	13.5	22.7	1.761	5.6	1822	0.58	1934.89	2	1	23	26
555	34	1	2	10	2	1	1	9	14	24.7	3.569	6.9	2505	0.13	2323.78	2	2	26	29
556	30	1	1	26	1	2	1	4	11	24.2	18	4.88	5886	1.01	2623.78	3	2	35	29
557	36	1	1	17	1	2	2	9	14.5	21.5	14	16.6	4714	0.4	1612.89	1	1	23	28
558	32	1	1	18	2	1	2	1	10	24.6	2.896	5.02	3361	1.48	1923.78	2	2	30	31
559	26	1	1	10	1	2	2	1	13	19	1.55	5.17	2956	1.57	2312.89	1	1	26	31
560	30	1	2	19	1	2	1	8	11	21.2	5.654	3.65	3915	0.45	2612.89	3	2	38	32
561	30	1	1	16	1	2	2	2	10	20.5	2.125	1.67	46991	2.29	1601.78	1	2	22	27
562	30	1	1	15	1	2	1	2	14	23.4	5	3.06	4899	1.77	1912.89	1	1	31	35
563	32	1	2	4	2	1	2	2	11.5	23.7	0.538	7.3	968	0.44	2301.78	1	1	22	26
564	32	1	1	16	1	2	1	2	10	22.2	2.974	6.39	3858	0.33	2601.78	3	2	38	32
565	35	2	2	12	2	1	1	12	9	26	6	12.4	1883	0.47	1590.89	1	1	21	26
566	32	1	2	13	2	1	2	8	12	20.2	2.87	8.51	5550	1.08	1901.78	3	2	40	34
567	29	1	2	9	2	1	1	4	16	21.3	1.619	7	2820	0.84	2290.89	1	1	22	26
568	28	1	1	20	1	2	1	4	14	26.9	3.49	2.95	4192	1	2590.89	1	1	32	37
569	25	1	1	13	1	2	2	4	10.5	22.9	1.561	8.3	3223	1.34	1589.78	1	2	30	35
570	35	1	2	17	2	2	2	2	12	23.4	3.332	6.65	8536	1.42	1890.89	1	2	29	34
571	37	1	1	22	1	2	2	4	10.5	20	3.309	5.23	4789	1.22	2289.78	1	1	21	26
572	26	2	1	10	2	1	2	5	12	27.6	0.949	0.84	1681	0.3	2589.78	3	1	20	14
573	32	2	1	10	1	2	2	1	10	20.67	1.204	5.63	2083	1.11	1578.89	2	1	29	30
574	27	1	1	15	1	2	1	3	12	24.4	1.301	4.97	6278	1.78	1889.78	2	2	39	40
575	32	1	1	25	2	1	1	3	10	21.1	7.604	4.78	4465	1.3	2278.89	1	1	25	30
576	34	1	2	14	1	2	1	8	11	23.4	2.986	5.4	2634	0.88	2578.89	1	1	30	35
577	33	1	1	19	1	2	1	1	11	23.4	6.194	6.75	6136	0.57	1567.78	3	1	37	31
578	34	2	1	10	2	2	2	3	11	25.4	1.292	10	1940	1.14	1878.89	2	1	42	40
579	27	1	1	26	1	2	2	5	12	27.6	18	6.5	5900	1	2267.78	2	1	36	35
580	26	1	2	18	2	1	1	4	9	20.4	2.953	14	4629	0.47	2567.78	1	1	31	36
581	28	1	1	15	2	1	1	5	10.5	25.4	6.321	6.06	4521	1.07	1556.89	2	1	23	24
582	29	1	1	12	2	1	1	3	15.5	23.1	1.04	10.4	1736	0.43	1867.78	1	2	29	34
583	28	1	1	14	1	2	1	2	10	24.8	9.776	5.69	4177	0.88	2256.89	3	2	43	35
584	25	1	2	26	1	2	1	6	13	35.4	5.979	5.73	7970	0.73	2556.89	1	1	32	37
585	36	1	2	11	1	2	1	5	16	17.7	1.728	7.43	4563	1.04	1545.78	1	1	26	30
586	40	1	1	6	2	1	2	3	13	22.9	1.8	4.79	1137	1.75	1856.89	2	1	26	28
587	31	1	1	6	1	1	1	3	10.5	21.5	1.463	15.9	2562	1.71	2245.78	2	1	28	29
588	32	1	1	9	1	2	1	4	11.5	20.7	3.496	6.62	3422	1.43	2545.78	2	1	29	31
589	35	1	1	11	2	1	1	8	12	20.3	1.282	7.38	2750	0.59	1534.89	1	2	30	35
590	33	1	2	14	2	2	2	3	10	23.2	4.15	5.53	6037	1.88	1845.78	1	2	26	30
591	38	1	1	12	2	1	2	8	9	22	2.404	14.5	3555	1.55	2234.89	1	1	29	34
592	28	1	1	12	1	2	1	2	13	30.5	1.908	4.36	2490	0.34	2534.89	3	2	33	27
593	27	1	1	20	1	2	1	7	11	23.1	10.438	6.25	2677	0.47	1523.78	1	1	28	33
594	32	1	1	4	2	1	1	4	8	23	1.869	26.6	2086	0.9	1834.89	3	2	53	47
595	38	1	1	10	2	1	2	2	10	17.3	1.347	5.67	2809	0.98	2223.78	1	2	26	31
596	34	1	1	14	1	2	2	1	12	19.1	2.05	2.43	6799	2.31	2523.78	1	1	26	30
597	35	1	2	16	1	2	1	10	11	21	5.04	6.667	5609	0.95	1512.89	1	1	33	38
598	34	1	1	25	1	2	1	11	11	26.1	1.348	8.12	5267	1.56	1823.78	2	1	32	33
599	31	1	1	20	1	2	2	6	14	21.5	2.859	6.32	9795	0.85	2212.89	2	1	28	29
600	26	2	1	3	2	1	2	1	12	23	0.225	11.9	838	0.11	2512.89	1	2	23	28
601	28	1	1	17	2	1	1	3	9	29.5	4.281	5.53	4470	1.87	1501.78	1	1	27	32
602	33	1	2	21	1	2	2	5	13	19.7	17.361	6.6	4369	1.15	1812.89	2	2	39	40
603	36	1	2	8	2	1	2	1	8	23.7	1.126	7.89	3651	2.11	2201.78	1	1	27	32
604	28	1	1	30	1	2	1	3	12.5	31.3	10.4	14.4	3765	1.77	2501.78	2	1	30	32
605	33	1	2	20	2	1	1	9	10	29.7	5.392	11.8	2202	0.31	1490.89	2	1	33	31
606	33	1	2	9	2	1	2	2	10	28.8	1.321	3.28	1459	0.31	1801.78	3	1	39	32
607	37	2	2	12	2	1	2	6	11	30.5	1.89	6.45	4275	0.66	2190.89	1	1	19	24
608	34	1	2	3	2	1	2	2	12	21.3	1.67	19.6	1348	0.53	2490.89	2	1	19	22
609	28	1	1	25	1	2	1	6	11	26.1	13.679	6.87	5833	0.55	1489.78	2	2	21	23
610	26	1	1	24	1	2	1	3	9	20.8	4.817	6.078	6353	0.55	1790.89	1	2	19	24
611	41	1	2	4	2	1	2	3	11	23.9	0.485	10.9	1596	0.35	2189.78	2	1	26	27
612	40	1	1	11	2	1	2	3	12	23.5	3.11	3.19	2340	0.68	2489.78	1	2	30	35
613	28	1	1	17	1	2	1	5	12	30.9	0.131	2.37	5074	1.02	1478.89	2	2	35	36
614	31	1	1	16	1	2	1	4	9	22.04	5.65	12.2	5693	0.77	1789.78	1	1	21	25
615	27	1	1	12	2	1	1	3	10	24.46	6.556	10.9	1859	0.95	2178.89	1	2	22	26
616	31	1	1	15	1	2	2	5	11	26.1	2.026	9.3	4224	0.8	2478.89	1	1	23	28
617	27	1	1	12	1	2	2	6	12	35.8	2.232	7.38	3693	1.09	1467.78	1	1	21	25
618	24	1	1	18	1	2	1	2	15	20.9	1.611	15.1	5041	1.14	1778.89	3	1	27	21
619	29	1	1	11	1	2	2	5	10	25.7	3.022	5.39	2754	0.66	2167.78	2	1	34	35
620	30	1	2	19	2	1	1	7	13	32.4	1.827	11.6	2712	1.17	2467.78	2	2	33	34
621	35	2	1	2	1	2	2	1	9	27.9	1.029	6.65	3862	0.76	1456.89	1	1	32	37
622	32	1	2	14	1	2	1	1	15	20.2	2.75	5.38	2629	0.73	1767.78	3	1	43	37
623	33	2	1	1	1	1	1	3	10	19.6	1.87	10.9	589	0.07	2156.89	1	2	34	39
624	31	1	1	11	1	1	2	4	14	28.7	2.726	3.21	1785	0.08	2456.89	1	1	40	45
625	35	1	1	22	1	2	1	7	14	23.6	2.062	8.54	5404	0.72	1445.78	2	2	44	43
626	28	2	2	18	2	1	1	4	9	18.8	3.074	9.78	4627	1.94	1756.89	2	2	31	34
627	35	1	1	18	1	1	2	7	8.5	23.4	2.9	4	6209	0.84	2145.78	1	1	28	33
628	35	1	1	22	1	2	2	5	15	25.3	13.432	11.1	4520	1.79	2445.78	2	1	28	31
629	29	1	1	16	1	2	1	1	10	24	2.02	3.6	5939	1.09	1434.89	3	1	36	30
630	36	1	2	22	1	2	2	3	13	19.4	2.073	5.04	5645	1.49	1745.78	2	1	29	30
631	35	1	2	5	2	1	2	4	12.5	18.4	0.792	5.89	1523	0.32	2134.89	1	1	27	32
632	31	1	1	14	2	1	2	2	12	22	2.224	14.7	4837	0.84	2434.89	2	1	21	22
633	29	1	2	17	2	1	1	4	10.5	24	1.5	8.73	3785	1.64	1423.78	1	1	20	25
634	29	2	1	6	2	1	1	2	10	25.7	0.44	13	1306	0.79	1734.89	3	1	44	38
635	37	2	1	15	1	2	2	8	10	20.8	1.758	7.02	3449	0.49	2123.78	1	2	30	35
636	30	2	1	10	2	1	2	3	11	24.5	0.583	6.76	1738	0.29	2423.78	2	2	31	32
637	40	2	1	3	1	1	1	1	8	21.6	9.67	14	511	0.26	1412.89	2	2	31	32
638	37	2	1	15	2	2	1	1	10	19.9	2.936	6.95	5740	1.71	1723.78	1	1	24	29
639	33	1	1	18	1	2	2	,7	14.5	20.9	6.714	1.67	9340	2.11	2112.89	3	2	32	20
640	30	1	1	18	1	2	2	4	13	20.2	5.826	6.4	2145	0.92	2412.89	2	2	19	21
641	34	1	1	19	1	2	1	2	8.5	19.1	5.89	13.4	4320	1.36	1401.78	1	2	20	24
642	30	1	1	15	1	2	1	7	12	31.2	6.773	10.6	1996	0.51	1712.89	1	2	20	24
643	24	1	2	21	1	2	2	1	11.5	17.6	4.706	11.8	6149	1.56	2101.78	1	1	29	34
644	41	1	1	14	2	1	2	8	11	19.2	1.384	8.34	3500	0.99	2401.78	2	2	31	33
645	28	2	1	9	1	2	2	2	12	24.5	1.435	7.96	2117	1.01	1390.89	2	2	32	33
646	33	2	1	8	2	1	2	3	10	24.2	1.051	5.9	1771	0.38	1701.78	2	2	23	25
647	24	2	1	19	1	2	1	4	9	20.2	3.57	11.9	3338	0.57	2090.89	1	1	34	39
648	34	1	1	10	2	1	2	3	13	25.4	1.48	8.16	1008	0.67	2390.89	3	1	37	29
649	26	1	1	16	2	1	2	2	9	24.6	3.19	6.01	2783	0.59	1389.78	1	2	32	37
650	27	1	2	10	1	2	2	5	12	26.6	2.894	4.9	4228	2.78	1690.89	2	2	30	31
651	34	1	1	23	1	2	2	3	8	20.6	2.346	5.13	5696	2.69	2089.78	1	1	20	25
652	35	1	2	23	2	2	1	3	13	25.4	2.528	2.7	3921	1.1	2389.78	2	2	27	28
653	27	1	2	19	2	2	1	6	14	28.3	19	6.81	5247	0.32	1378.89	1	2	27	32
654	28	2	2	7	2	1	1	8	12.5	21.09	0.78	6.87	1581	0.8	1689.78	1	1	37	42
655	23	2	2	8	2	1	1	8	11	19.7	0.981	10.7	2942	0.66	2078.89	2	1	36	37
